# Supplementary material for: Electrowetting Using a Microfluidic Kelvin Water Dropper
Source: Micromachines (Basel). 2018 Feb 25;9(3):92. doi: 10.3390/mi9030092 (PMC6187503; doi:10.3390/mi9030092)
Supplement: Supplementary file 1 [file micromachines-09-00092-s001.zip]

Archive with 3 entries (2 files):
- micromachines-258371 supplementary/
- micromachines-258371 supplementary/COMSOL Simulation Report.pdf
- micromachines-258371 supplementary/S1.wmv
